# Supplementary material for: Sertoli, Leydig, and Spermatogonial Cells’ Specific Gene and Protein Expressions as Dog Testes Evolve from Immature into Mature States
Source: Animals (Basel). 2022 Jan 22;12(3):271. doi: 10.3390/ani12030271 (PMC8833615; doi:10.3390/ani12030271)
Supplement: Supplementary file 1 [file animals-12-00271-s001.zip]

Archive with 1 entries (1 files):
- animals-1535951-supplementary.pdf
